# Supplementary material for: Discovery of Chemosensory Genes in the Oriental Fruit Fly, Bactrocera dorsalis
Source: PLoS One. 2015 Jun 12;10(6):e0129794. doi: 10.1371/journal.pone.0129794 (PMC4466378; doi:10.1371/journal.pone.0129794)
Supplement: S1 Table — (XLSX) [file pone.0129794.s001.xlsx]

## Sheet: TableS1
S1_Table. Primers used in RACE.
Gene	Primer sequence(5'- 3')
OBPs
BdorOBP19b -3RACEOuter	CCACAAGGAAAGTGCTGGCAGAGAAAA
BdorOBP19b -3RACEInner	AACGAAATGTTTACGTGGCTGC
BdorOBP19c -5RACEOuter	ATCTTGAAACTCTTGCAGCGGTTGTGGC
BdorOBP19c -5RACEInner	TGGCGTTTGGTGCGTTTGTAATC
BdorOBP19d-3-5RACEOuter	CTCTCGGAGAATACAGCCGGTTGCCACG
BdorOBP19d-3-5RACEInner	ACAGTATCGTAAACACTTCGCATTG
BdorOBP44a-5RACEOuter	CAGCGCGTCACCTCATCATCGGGGAAT
BdorOBP44a-5RACEInner	CTTCAACAAGTCATCCTGATTGCGTA
BdorOBP44a-3RACEOuter	AAGAAGGTGCCCACCGAACACATTGAGA
BdorOBP44a-3RACEInner	CGAAGCAACATCGCAATAAGTCTAA
BdorOBP83cd-3RACEOuter	CGCAATCTAATCGCACAAGAGACCCACT
BdorOBP83cd-3RACEInner	TTCGCACACTTTCCGATTGTCTTC
BdorOBP83ef-5RACEOuter	GCTTTTGTCTTGTCTTCGACTGACGCTG
BdorOBP83ef-5RACEInner	AGCGTTCCAAACAGTTGTACTCCTCGT
BdorOBP84a-1-5RACEOuter	AAACCAACGGCTTATTGCGGGCATCCAC
BdorOBP84a-1-5RACEInner	ATGCCCGTTTTGTCCGTTATGTTCG
BdorOBP84a-2-5RACEOuter	GTAGCAGCGTATGAAACACATGCCGGT
BdorOBP84a-2-5RACEInner	GGCAGGTCGCCATTCCTATTGA
BdorOBP84a-2-3RACEOuter	CAGCGTCAGCAGTGAGGGCATGGATGTG
BdorOBP84a-2-3RACEInner	GGCGACCTGCCAGAAATAGTTGACA
BdorOBP99c-2-3RACEOuter	ACCCACTCAGCGAGGAACAACTCCAAAA
BdorOBP99c-2-3RACEInner	TTGGGTGTCTTCTGCGAGCGTGA
BdorOBP99c-3-3RACEOuter	GAGTCCAGCGGAGAAAGACAATCAAGCC
BdorOBP99c-3-3RACEInner	ATGGGTGCCGAAAACTGAAGCAGAACT
SNMPs
BdorSNMP1-1-5RACEOuter	GCTTACATTTTTGACGCCACGACAGACG
BdorSNMP1-1-5RACEInner	CTTGTTTCACCTCACCCGTGTAGA
BdorSNMP1-2-5RACEOuter	CAAATCGGCAGCAAACGACCACAATCCC
BdorSNMP1-2-5RACEInner	TCATCACCGTCCCAGACACTCAGC
BdorSNMP2-3RACEOuter	CGCCTATTGCGGCTGGTTCCTGTTTCCC
BdorSNMP2-3RACEInner	AGCGTAATTATTGCTGATGGCTCTGAA
ORs
BdorORCO-5RACEOuter	GCAAACAAGTCCAGCGAGACAGTG
BdorORCO-5RACEInner	TACATCAAGCCCACCCAGTC
BdorOR7a-1-5RACEOuter	AAGCCATATCTTCGGGTCTGGTGTAACG
BdorOR7a-1-5RACEInner	TATCTTCGGGTCTGGTGTAACG
BdorOR7a-1-3RACEOuter	ACCGGACGAGGTATACGAAATGCTGCC
BdorOR7a-1-3RACEInner	CTGATTGGCTTACCCGTGAAGTGTT
BdorOR7a-2-5RACEOuter	TGAAGACGCCAGCCAGACGTGTTTTGTT
BdorOR7a-2-5RACEInner	CGATGAAAGTGTAAAGGGAGAAAGAG
BdorOR7a-2-3RACEOuter	GCAACGCTCACAACATCCCATGTTTCTG
BdorOR7a-2-3RACEInner	CACGCTAAGCAGTTTTGTCAGTATT
BdorOR7a-3-5RACEOuter	GCAGACGCAGATAAGGGCCGCATAGACA
BdorOR7a-3-5RACEInner	CCCAACGGTATCGGAAATCACAAGT
BdorOR7a-3-3RACEOuter	ATACTTGTGATTTCCGATACCGTTGGGC
BdorOR7a-3-3RACEInner	GACTGTGCCGACCTGTTATCAAGC
BdorOR7a-4-5RACEOuter	GCTGCGACCAGAAACTGTGTGAATACCG
BdorOR7a-4-5RACEInner	TCATCATAACCCAACTCTTCCACACG
BdorOR7a-4-3RACEOuter	GCACCGCTCTCGCTTTGGATACCCA
BdorOR7a-4-3RACEInner	GCAACTACTGACAAGTCGTGTGGAAG
BdorOR7a-5-5RACEOuter	GCATCTGATCTTGCGGTCGCTGATAACG
BdorOR7a-5-5RACEInner	TTCCGATGTCATCCACACGGTCAAT
BdorOR7a-5-3RACEOuter	GTTTGGCATATCAAGTTGGGTGGTAGCG
BdorOR7a-5-3RACEInner	GAATATCCGCATGGCAATAACTTAC
BdorOR13a-5RACEOuter	GCCCAAGCGGTGAATAAATAGGTGAGCG
BdorOR13a-5RACEInner	AGCACCGAAATCACTTGAAGACACG
BdorOR13a-3RACEOuter	GCGACTGCATCAACGGGACTTTCAACAA
BdorOR13a-3RACEInner	ATGCGTGTCTTCAAGTGATTTCGGT
BdorOR35a-5RACEOuter	ACAGCACCAGTATCAACATCATGGGCAC
BdorOR35a-5RACEInner	TCGTCAGCGGGCGTAAAGTAAATGT
BdorOR35a-3RACEOuter	GTGCCCATGATGTTGATACTGGTGCTGT
BdorOR35a-3RACEInner	CTTTCGTTGGTATGACGCACAGGT
BdorOR43a-1-5RACEOuter	GCGGATCTGTAAAGGATTTTGCGTGCG
BdorOR43a-1-5RACEInner	GCTCATTTCTAAAACTCCATTGGCTTGC
BdorOR43a-2-5RACEOuter	TGGCTTGGAAAGTCTCCATAGTCATCGG
BdorOR43a-2-5RACEInner	GCAGAAAAACAACACTGTCGCAT
BdorOR43b-3RACEOuter	AGTGCCGAGCTGATCTTTTCACGTTTGG
BdorOR43b-3RACEInner	TGTTATCATCAGCACACGCCTACTC
BdorOR45a-3RACEOuter	GAGTAAAGTTCGCTAAACCGCAGCACCG
BdorOR45a-3RACEInner	ATTCACCTTCCATCGTCTCGGCATA
BdorOR49b-1-5RACEOuter	TAATCGCCTGAGCCGAGGAGTCAACAAT
BdorOR49b-1-5RACEInner	CGCATAGCAGTGTGCCGAAG
BdorOR49b-2-5RACEOuter	AACGGTGAAGAACGAATAAGTGCAGCGC
BdorOR49b-2-5RACEInner	TACCCACCCAGAAGACAAGGAAGG
BdorOR49b-2-3RACEOuter	TTTCGACCTTCCTTGTCTTCTGGGTGGG
BdorOR49b-2-3RACEInner	TTCCTTGTCTTCTGGGTGGGTAAT
BdorOR59a-5RACEOuter	GCTCCTCTTCATTGGCTTCGGGACTCTC
BdorOR59a-5RACEInner	CAGCAGTTTGATATGCGCCGACA
BdorOR59a-3RACEOuter	GAGTTTCGCAAATTGGCTACGCTGGGGA
BdorOR59a-3RACEInner	TACCTTTAGCCGCTTTACTGTGC
BdorOR63a-1-5RACEOuter	AGAAGCTGTCCCCTCGCCTGTTTCCAAT
BdorOR63a-1-5RACEInner	CTTCTTCAGAGAGGTTTTGATTGGCA
BdorOR63a-1-3RACEOuter	CGCTGCAAACGACGACCGGCCTATTAAA
BdorOR63a-1-3RACEInner	GAAGGAGATTAACGCAGTGATGGA
BdorOR63a-2-5RACEOuter	GGATCGCATCAGAAGGACGCAAAGGACC
BdorOR63a-2-5RACEInner	ACACATGCCACAGGTGAGAAGA
BdorOR63a-2-3RACEOuter	AGGTCCTTTGCGTCCTTCTGATGCGAT
BdorOR63a-2-3RACEInner	TCCAACATCAACAGACTTTGCGGT
BdorOR67c-5RACEOuter	GTTCTTCCTCCGTTTTTGGATGTCTGGC
BdorOR67c-5RACEInner	GACGGCATCATCGTGAGTAAAAC
BdorOR67c-3RACEOuter	CAGACATCCAAAAACGGAGGAAGAACGC
BdorOR67c-3RACEInner	TCCAATGGTGTCATCGTTACTTCG
BdorOR67d-5RACEOuter	GTCCCACCATTTTTATGAGCTGCCACAC
BdorOR67d-5RACEInner	TCGCAACACGCATTCATTACCTTA
BdorOR67d-3RACEOuter	TGAATGCGTGTTGCGAACGTGTGTGGC
BdorOR67d-3RACEInner	CCGCTCAAAAGGACAATAAAACTG
BdorOR69a-5RACEOuter	TACGCTCATTTTGCCAGGGATACCACG
BdorOR69a-5RACEInner	GGCGTGCCGTAGGAAAAAACTGCT
BdorOR69a-3RACEOuter	TTTCCTACGGCACGCCTCCAAAGCAAG
BdorOR69a-3RACEInner	CGTGGTATCCCTGGCAAAATGAG
BdorOR74a-5RACEOuter	TGTCGAAAGTGTTGTGCCCAGGCGTCCA
BdorOR74a-5RACEInner	CCCAAAACACACAACAAAGTCGCAC
BdorOR74a-3RACEOuter	TCTTTGGACGCCTGGGCACAACACTTTC
BdorOR74a-3RACEInner	ACATCGTATTATTGCTGTGATTGGG
BdorOR88a-5RACEOuter	CAGCATTTGACCCCACTTGGAGGCATCG
BdorOR88a-5RACEInner	ATGTAGTCGTGTAGCTGCTTGAAGA
BdorOR94b-5RACEOuter	CGGTTACCTTATTGCCAAAGTAGCAGGG
BdorOR94b-5RACEInner	CAGCCGATAGCCACAAAAGACAAG
IRs
BdorIR40a-5RACEOuter	GCTCCAATACAAGAATACCAGTTGCCGC
BdorIR40a-5RACEInner	TACCGTTGGTTTCAGAGGGATTCGTG
BdorIR41a-5RACEOuter	GCGCAAGTTATACCCAACAACCACAGCA
BdorIR41a-5RACEInner	TCGAATACTGTGAGGCCATGAGC
BdorIR75d-5RACEOuter	TGCCACCCTCACATTTCGGTTTCTGC
BdorIR75d-5RACEInner	GTCTACGAAAGAGTTCCTTGTATGGG
BdorIR76b-3RACEOuter	CTGGGTCACTGTGCCTGGTTTGTGTATG
BdorIR76b-3RACEInner	AATAAGCACTTTGTTTCGGCACGC
BdorIR84a-5RACEOuter	CCGATACATGAAAAGCAAAACCGCCC
BdorIR84a-5RACEInner	CACGCTCTTTGTAGATTGCCATA
BdorIR84a-3RACEOuter	GGGCGGTTTTGCTTTTCATGTATCGGC
BdorIR84a-3RACEInner	AAGATGTGCCATTCATTCCACCCTAT
BdorIR92a-5RACEOuter	GATGCCCAGCCCGTAGTCTGAACGAAAG
BdorIR92a-5RACEInner	AGAGTATCATCGCCAGAAAGAAACGG
BdorIR92a-3RACEOuter	GCCTTTCAGTAACGCCCTCTGGATTTTC
BdorIR92a-3RACEInner	TTTGCGGTTTTCATACAACAGCCA
BdorIR100a-3RACEOuter	CTCTGCCTGGTGAGTGTGATCTTCGGT
BdorIR100a-3RACEInner	AGGCGGAAAATTCGCATCTGTT
BdorIR100a-5RACEOuter	TCCGCCTCTCGCCATCGTGTGAATAA
BdorIR100a-5RACEInner	GCCGTATGTAGACTGTTGCCA
BdorCG11155-3RACEOuter	CGGGTGTCCACGTCATTTTTGGGCCATC
BdorCG11155-3RACEInner	CGTCACCGAAAACTTATCGTCAA
BdorCG5621-5RACEOuter	GCATTCTCTATGGGGCTGCTGAGCGATT
BdorCG5621-5RACEInner	CGGTTTGCGAAATAGAATGGCGATA
BdorCG5621-3RACEOuter	CACCGAGCGACGTTGCAGTTTGACACA
BdorCG5621-3RACEInner	TCAGTCAGGCTGTGCTGGAAC
BdorGluRIIC-5RACEOuter	TCTTCCGTAGCCATTATCCGCAACTG
BdorGluRIIC-5RACEInner	CGACTGCGTAACCCTCATA
BdorGluRIIC-3RACEOuter	GATCCCGATATGCTGGAGAACAAGTGG
BdorGluRIIC-3RACEInner	TTTGGCTGCCTTCTTGACGA
BdorGluRIID -5RACEOuter	CTCAGAACCTTGCTGTAAAAATGCCCCT
BdorGluRIID -5RACEInner	TTGTCCCATTCTGTTGGCGATAA
GRs
BdorGr5a-3RACEOuter	GCCCTTTGCTCGTGATTGCTCAGTGCT
BdorGr5a-3RACEInner	ACATTGTCGCTGACGGAGCATCTA
BdorGr5a-5RACEInner	CCCTTTCGGACTGGCGGCGAGTATGC
BdorGr5a-5RACEInner	ACAGAAGCACTGAGCAATCACGAG
BdorGr28b-3RACEOuter	CACTTCACCGCCGCTGGACTCTTCAAC
BdorGr28b-3RACEInner	GACTCTTCAACATCGACCGCACGCTT
BdorGr28b-5RACEInner	CATCGACGGGAACGGATGTTCGGGTAC
BdorGr28b-5RACEInner	GTTGAAGAGTCCAGCGGCGGTGAAGTG
BdorGr32a-3RACEOuter	CTTGTCGGCAGCCACCAACGCATAACTC
BdorGr32a-3RACEInner	TGTTTTACTCCTACAGTGATACCGA
BdorGr32a-5RACEInner	TCCGTAAGCAGTGAATTGCACCTCTTGC
BdorGr32a-5RACEInner	TTGCACCTCTTGCTCAATACTTTTT
BdorGr68a-3RACEOuter	TCTACTCTTCGGCCTTTGAGTCTTCCAG
BdorGr68a-3RACEInner	AGAAAAAGCCATAAGCGGTGAACTG
BdorGr63a-3RACEInner	TTCAAAGGGCACTCCGTCACATAGGTC
BdorGr63a-3RACEInner	GGCAATGCGACCTGCTATACTTTCACT
BdorGr63a-5RACEInner	ATGGCGGCGGGACCTATGTGACGGAGT
BdorGr63a-5RACEInner	ATCCGCCATCGTTATATGCGTTA
BdorGr21a-3RACEOuter	ACGGTTGTGGTGATGGTGTTGCGTGAG
BdorGr21a-3RACEInner	ATGAGTGATAAGCCAGCGAAGAAG
BdorGr21a-5RACEInner	GCTTCTTCGCTGGCTTATCACTCATCA
BdorGr21a-5RACEInner	ACACAACACCATCACCACAACC
