# Supplementary material for: Discovery of Chemosensory Genes in the Oriental Fruit Fly, Bactrocera dorsalis
Source: PLoS One. 2015 Jun 12;10(6):e0129794. doi: 10.1371/journal.pone.0129794 (PMC4466378; doi:10.1371/journal.pone.0129794)
Supplement: S2 Table — (XLSX) [file pone.0129794.s002.xlsx]

## Sheet: TableS1
S2_Table. BLASTX analyses of B. dorsalis chemosensory genes compared to D. melanogaster peptide database and suggested chemosensory gene names.
Name	Accession	Best hit	e-value	Identity/ positives (%)
OBPs
BdorOBPlush		DmelOBPlush	9e-43	51/74
BdorOBP8a		DmelOBP8a	8e-18	33/54
BdorOBP19a		DmelOBP19a	4e-56	58/75
BdorOBP19b		DmelOBP19b	4e-26	37/56
BdorOBP19c		DmelOBP19c	4e-17	28/60
BdorOBP19d-1		DmelOBP19d	1e-21	36/59
BdorOBP19d-2		DmelOBP19d	3e-20	35/55
BdorOBP19d-3		DmelOBP19d	2e-07	29/56
BdorOBP28a		DmelOBP28a	7e-40	48/64
BdorOBP44a		DmelOBP44a	7e-52	61/78
BdorOBP50c		DmelOBP50c	0.72	25/41
BdorOBP50e		DmelOBP50e	6e-18	29/47
BdorOBP56a		DmelOBP56a	7e-09	25/44
BdorOBP56d-1		DmelOBP56d	4e-25	47/62
BdorOBP56d-2		DmelOBP56d	1e-24	45/64
BdorOBP56e		DmelOBP56e	4e-17	33/53
BdorOBP56h		DmelOBP56h	2e-25	38/63
BdorOBP57c		DmelOBP57c	7e-12	32/53
BdorOBP69a		DmelOBP69a	1e-25	36/60
BdorOBP83a-1		DmelOBP83a	3e-73	68/76
BdorOBP83a-2		DmelOBP83a	5e-50	59/76
BdorOBP83cd		DmelOBP83cd	4e-74	45/69
BdorOBP83ef		DmelOBP83ef	1e-73	47/63
BdorOBP83g		DmelOBP83g	2e-59	63/85
BdorOBP84a-1		DmelOBP84a	3e-38	48/65
BdorOBP84a-2		DmelOBP84a	5e-34	41/58
BdorOBP99a		DmelOBP99a	1e-40	50/68
BdorOBP99c-1		DmelOBP99c	1e-48	52/77
BdorOBP99c-2		DmelOBP99c	2e-47	49/72
BdorOBP99c-3		DmelOBP99c	1e-43	45/69
BdorOBP99c-4		DmelOBP99c	3e-19	32/62
CSPs
BdorCSP1		DmelCSP1	3e-52	67/83
BdorCSP2		DmelCSP2	2e-54	81/90
BdorCSP3		DmelCSP3	2e-50	73/82
BdorCSP4		DmelCSP4	2e-46	76/86
SNMP
BdorSNMP1-1		DmelSNMP1	0	71/84
BdorSNMP1-2		DmelSNMP1	0	53/72
BdorSNMP2		DmelSNMP2	0	86/92
ORs
BdorORCO		DmelORCO	0	62/78
BdorOR7a-1		DmelOR7a	4e-79	62/78
BdorOR7a-2		DmelOR7a	6e-87	50/71
BdorOR7a-3		DmelOR7a	6e-58	38/60
BdorOR7a-4		DmelOR7a	1e-84	35/53
BdorOR7a-5		DmelOR7a	2e-64	28/57
BdorOR13a		DmelOR13a	9e-140	27/51
BdorOR35a		DmelOR35a	1e-25	35/53
BdorOR43a-1		DmelOR43a	2e-124	34/55
BdorOR43a-2		DmelOR43a	3e-37	24/45
BdorOR43b		DmelOR43b	3e-50	51/67
BdorOR45a		DmelOR45a	5e-44	42/61
BdorOR49b-1		DmelOR49b	4e-153	39/58
BdorOR49b-2		DmelOR49b	6e-19	33/56
BdorOR59a		DmelOR59a	8e-101	33/50
BdorOR63a-1		DmelOR63a	4e-110	34/53
BdorOR63a-2		DmelOR63a	6e-87	27/47
BdorOR67c		DmelOR67c	9e-33	38/59
BdorOR67d		DmelOR67d	2e-47	39/58
BdorOR69a		DmelOR69a	3e-76	29/53
BdorOR74a		DmelOR74a	5e-66	41/62
BdorOR88a		DmelOR88a	1e-39	33/50
BdorOR94b		DmelOR94b	1e-87	43/62
IRs
BdorIR40a		DmelIR40a	9e-116	56/66
BdorIR41a		DmelIR41a	0	45/64
BdorIR75d		DmelIR75d	0	62/75
BdorIR76b		DmelIR76b-1	0	68/78
BdorIR84a		DmelIR84a	5e-119	43/62
BdorIR92a		DmelIR92a	0	53/67
BdorIR100a		DmelIR100a	8e-145	51/69
BdorCG11155		DmelCG11155	0	66/80
BdorCG5621		DmelCG5621	0	76/88
BdorGluRIIC		DmelGluRIIC	0	56/72
BdorGluRIID		DmelGluRIID	0	67/82
GRs
BdorGr5a		DmelGr5a	5e-159	56/74
BdorGr21a		DmelGr21a	0	78/89
BdorGr28b		DmelGr28b	7e-146	57/73
BdorGr32a		DmelGr32a	5e-118	54/71
BdorGr63a		DmelGr63a	0	67/79
BdorGr68a		DmelGr68a	3e-63	33/50
