# Supplementary material for: Discovery of Chemosensory Genes in the Oriental Fruit Fly, Bactrocera dorsalis
Source: PLoS One. 2015 Jun 12;10(6):e0129794. doi: 10.1371/journal.pone.0129794 (PMC4466378; doi:10.1371/journal.pone.0129794)
Supplement: S3 Table — (XLSX) [file pone.0129794.s003.xlsx]

## Sheet: TableS1
S3_Table. Primers used in RT-PCR and qRT-PCR.
Gene	Forward Primer (5'-3')	Reverse Primer (5'-3')	Product size(bp)	Experimental purpose
α-tublin
α-TUB	CGCATTCATGGTTGATAACG	GGGCACCAAGTTAGTCTGGA	184	RT-PCR and qRT-PCR, direct DNA sequencing
α-TUB-2	TGGCCGATCAATGTACTGGT	CGCTTGGTCTTGATGGTAGC	643	RT-PCR, direct DNA sequencing
OBPs
BdorOBPlush	TTAGCGTGCACAGCTGTTAG	TTTTAGTTACCGTGCCTGCC	202	RT-PCR and qRT-PCR, direct DNA sequencing
BdorOBP8a	ATTGTGGAATGATCGCACCG	TCCTCCTTGAACCACTGACC	195	RT-PCR and qRT-PCR, direct DNA sequencing
BdorOBP19a	AATGCGAGATGTCTGTCTGC	TTGTAATCGTCCGGCATCAG	204	RT-PCR and qRT-PCR, direct DNA sequencing
BdorOBP19b	AATGTTTACGTGGCTGCCTC	ACTCGCGCTCTTTCATTTCC	237	RT-PCR and qRT-PCR, direct DNA sequencing
BdorOBP19c	ACCGCTGCAAGAGTTTCAAG	CAGCGATGTGTCCAATCGTC	212	RT-PCR and qRT-PCR, direct DNA sequencing
BdorOBP19d-1	GGTGCGATGAATGGTGATGG	GCCCCACTACAAAGCCAATT	214	RT-PCR and qRT-PCR, direct DNA sequencing
BdorOBP19d-2	AGGCAGATGAATTTGGGGAGA	CTCCAGCTTCGACCACTTTG	195	RT-PCR and qRT-PCR, direct DNA sequencing
BdorOBP19d-3	CTGCTGCTGAATCTGAACCG	TTAGTGCGAGAACCCTTCAAT	151	RT-PCR and qRT-PCR, direct DNA sequencing
BdorOBP28a	TCCTATTCGCCGCCTTATGT	CCGACTTGACAAACTTGCCA	246	RT-PCR and qRT-PCR, direct DNA sequencing
BdorOBP44a	TTGTCGCTGTTTTACTCGCC	TGGGGCTGAAGAGTTGGAAT	222	RT-PCR and qRT-PCR, direct DNA sequencing
BdorOBP50c	GGTTGCGAGGACAAATTGGT	GACACGTAAATCTGTCGGGC	209	RT-PCR and qRT-PCR, direct DNA sequencing
BdorOBP50e	TGAACTGAAGGAGCAATGCG	ATCCTTTACGGCTGTGTCGA	214	RT-PCR and qRT-PCR, direct DNA sequencing
BdorOBP56a	CTCACACCGGAATTGGAAGC	GTTCACGTAGCACTTCTCGC	180	RT-PCR and qRT-PCR, direct DNA sequencing
BdorOBP56d-1	TGCTTTAAGGAAACCGGTGC	TTAGCTTTCTCCTCGCCGAT	194	RT-PCR and qRT-PCR, direct DNA sequencing
BdorOBP56d-2	GCGATTCGTGCTCTCATCAA	TTAGCATTCTCCTCGCCGAT	164	RT-PCR and qRT-PCR, direct DNA sequencing
BdorOBP56e	GAAAGAGTCTGGAGCAAGCG	GTATCACACTCGTTGGCACC	240	RT-PCR and qRT-PCR, direct DNA sequencing
BdorOBP56h	TGTCAATTGCCAGCGGATTT	CATCAGCATCAAAGACGCCA	184	RT-PCR and qRT-PCR, direct DNA sequencing
BdorOBP57c	TTGTGGTATTTGCGTTGCCA	CCATTCATGCAATCCCTCGG	242	RT-PCR and qRT-PCR, direct DNA sequencing
BdorOBP69a	TAAGGATATCAGGGCGACGG	TTATCGGCACAAAATCGGGT	155	RT-PCR and qRT-PCR, direct DNA sequencing
BdorOBP83a-1	CCGTCCTGAAAATGGCCAAA	CGTTATCGTCCACCACATCG	165	RT-PCR and qRT-PCR, direct DNA sequencing
BdorOBP83a-2	CTCCCGAAAGACTCTCCTGG	GAACATCCCCATCGCTGAAC	200	RT-PCR and qRT-PCR, direct DNA sequencing
BdorOBP83cd	CCCTGCTTCACCAAATGCTT	CATCCACACACAGGCATTCC	165	RT-PCR and qRT-PCR, direct DNA sequencing
BdorOBP83ef	CAAGGAAGTTGTGCCCTGTC	TCCTCGTACATCCATTCGCA	195	RT-PCR and qRT-PCR, direct DNA sequencing
BdorOBP83g	CTTTGTGGAGCGAATGGGAC	GCAAGTGTCCGAATCGTGTT	157	RT-PCR and qRT-PCR, direct DNA sequencing
BdorOBP84a-1	GACGGGCTTTGACTTTGAGG	GCCGGATCAGTGTTGGATTC	197	RT-PCR and qRT-PCR, direct DNA sequencing
BdorOBP84a-2	AGTGAGGGCATGGATGTGG	GCTTCTGGTTCACAAATCGC	242	RT-PCR and qRT-PCR, direct DNA sequencing
BdorOBP99a	CTGATGGTTGTGGTCTTCGC	CCTTTGCCGCATCGAACAAT	226	RT-PCR and qRT-PCR, direct DNA sequencing
BdorOBP99c-1	ATATCCCGATGAAGAGCCCG	CTGCTACCCTCGACGTTCTT	183	RT-PCR and qRT-PCR, direct DNA sequencing
BdorOBP99c-2	CCTTGTGATCCTTGCAGTTGT	TGCGGGCTCTTCATCAGTAT	169	RT-PCR and qRT-PCR, direct DNA sequencing
BdorOBP99c-3	ACCTTCCAACAACCCGATGA	CTTCAGTGATGGCAGCAACC	160	RT-PCR and qRT-PCR, direct DNA sequencing
BdorOBP99c-4	GGTACAAGCCGATGACTGGA	GGCCCCATCCTTTGCTATTG	176	RT-PCR and qRT-PCR, direct DNA sequencing
CSPs
BdorCSP1	TGTTGCGGTTCAGTATGCAG	ATCCGTCTGTAGGGCATCAG	187	RT-PCR, direct DNA sequencing
BdorCSP2	ATATTGGCCGGCGTTTTAGC	CGTCCCTCTGGTGTACACTT	164	RT-PCR, direct DNA sequencing
BdorCSP3	GCTGATTTGCGTCGTTTACC	TAGCGTCGGGGAGTATCTCT	233	RT-PCR and qRT-PCR, direct DNA sequencing
BdorCSP4	AAAGCCCTTGTGACCAACTC	AGAAGCATTGCCCAAACATCT	157	RT-PCR, direct DNA sequencing
ORs
BdorORCO	CGACCATCACCGTGGAAATC	CCAAGTAGCCGATGGTTGTG	660	RT-PCR, direct DNA sequencing
BdorOR7a-1	GATGCACGTTACACCAGACC	GTCGGCCTTCAATTCGGTAG	618	RT-PCR, direct DNA sequencing
BdorOR7a-2	TTCGTTGCAGGTCACATTCG	CACGGCCAGTATGAAGAAGC	676	RT-PCR, direct DNA sequencing
BdorOR7a-3	CACGGATCTTTGCAGCATGT	CGTTTATCCAAAGCCAGCCA	616	RT-PCR, direct DNA sequencing
BdorOR7a-4	AGCCAATGGTGACCGAATTG	GCGAAGTCTGGAGCAATACG	603	RT-PCR, direct DNA sequencing
BdorOR7a-5	ACCCAAGAGACCGAAACGTA	TCTTGATGCGAAACGATGCA	651	RT-PCR, direct DNA sequencing
BdorOR13a	AACGTTGAATGTGGAACCCG	GTTGCAGGCATACAAGTGGT	608	RT-PCR, direct DNA sequencing
BdorOR35a	ATCGCATGTCCTTTCGTTGG	AGCGGCAACAGTAGAAGCTA	543	RT-PCR, direct DNA sequencing
BdorOR43a-1	GCGCTGATGGAAGAATTGGT	TGAGACGAGGTGGCTCATTT	675	RT-PCR, direct DNA sequencing
BdorOR43a-2	ACCATGCAATTCCCACACTT	GCCGTCATTTGCAGAGGTTT	575	RT-PCR, direct DNA sequencing
BdorOR43b	TGCACACTTTGGAAACGGAG	GTAAGCTCTGCATTCTCGCC	505	RT-PCR, direct DNA sequencing
BdorOR45a	GGCCACCTACCCGATTGATT	AGTTTGCTGGGTTTCTGTGC	570	RT-PCR, direct DNA sequencing
BdorOR49b-1	TTCCTTGGGCTACTCACCTG	ATTGCCCACCATTATCGCTG	570	RT-PCR, direct DNA sequencing
BdorOR49b-2	CGCGAAGGTGATGACGTAAC	ACCCAGAAGACAAGGAAGGT	599	RT-PCR, direct DNA sequencing
BdorOR59a	CGTTAGCCGCAGTTGATACC	CAGTTTGATATGCGCCGACA	617	RT-PCR, direct DNA sequencing
BdorOR63a-1	ACACATGAACTGCTGCAAGG	CCAAGCCGAAGTTCATCTCG	607	RT-PCR, direct DNA sequencing
BdorOR63a-2	ATGGCTCCGAAACGTCATTG	ACTTGGAGTGAGGTGGATCG	670	RT-PCR, direct DNA sequencing
BdorOR67c	AAATGGACACCGGATGAACC	GTCCCAGCGTCCTCATATCA	664	RT-PCR, direct DNA sequencing
BdorOR67d	TTCATCTTCACCGCAACCAC	GTGAAGACGATTGAGACGCC	686	RT-PCR, direct DNA sequencing
BdorOR69a	CAACGGAACCCTTCACTTGG	GTGTCGTGAAGAAGCAGAGC	657	RT-PCR, direct DNA sequencing
BdorOR74a	GATGTGGACAGGTTTCGCTG	CGCCTCTGAAAATCGCTACC	632	RT-PCR, direct DNA sequencing
BdorOR88a	GCTATTTCTGGCAGTGGTGG	ACTGCATCCGATTTTGTGGG	612	RT-PCR, direct DNA sequencing
BdorOR94b	GCAATGGACAAGAGACCCAC	ATCACTGGTGGTTCGTTTGC	627	RT-PCR, direct DNA sequencing
IRs
BdorIR40a	CCGTGGAAGCTGGCATTTTA	TTTCCGACTACACCAGCGAT	608	RT-PCR, direct DNA sequencing
BdorIR41a	TAGTTGGGCTCGCAATTTCG	CATGCCCAACTTAACCGGTC	679	RT-PCR, direct DNA sequencing
BdorIR75d	CAACATCTTTGCCATGCCCT	CTTTCGGGTTGGAACTGCAA	616	RT-PCR, direct DNA sequencing
BdorIR76b	TCCTTGGATGATGCACCACT	AGTGTACTGCCCTGCTTCAT	626	RT-PCR, direct DNA sequencing
BdorIR84a	CTGCTTTGTGGACGCACTAG	GGGCTCCAATAACCTTTCGG	661	RT-PCR, direct DNA sequencing
BdorIR92a	CGCGACATCAACATCCAACT	CATAACGGCGGCACAAAGTA	612	RT-PCR, direct DNA sequencing
BdorIR100a	AAGTAATTGGAGCAACGGGG	GCACCGAAGATCACACTCAC	604	RT-PCR, direct DNA sequencing
BdorCG11155	AATCTGTACCCCTCACAGCG	CATCCCTCCATGGCAATTCG	619	RT-PCR, direct DNA sequencing
BdorCG5621	GTTTGGATGTGGTTGGGCAT	GGCCAATTCTTTCGCATTGC	632	RT-PCR, direct DNA sequencing
BdorGluRIIC	TGTGCACCGGAGTTACTGAT	AGTGACATTCTGCTCCACCA	654	RT-PCR, direct DNA sequencing
BdorGluRIID	ACTCAGGCCATCGTTCAAGA	CTGCCATAATCACTGCCACC	623	RT-PCR, direct DNA sequencing
