# Supplementary material for: Discovery of Chemosensory Genes in the Oriental Fruit Fly, Bactrocera dorsalis
Source: PLoS One. 2015 Jun 12;10(6):e0129794. doi: 10.1371/journal.pone.0129794 (PMC4466378; doi:10.1371/journal.pone.0129794)
Supplement: S4 Table — (XLSX) [file pone.0129794.s004.xlsx]

## Sheet: Molecular_function
Levels	GO_term	Egg	Larvae	Pupae	Adult
2	Binding	2037	2280	1826	1792
2	Receptor Activity	28	45	48	51
2	Catalytic Activity	1802	2091	1664	1561
2	Molecular Transducer Activity	49	69	66	68
2	Protein Binding Transcription Factor Activity	2	3	5	2
2	Nucleic Acid binding Transcription Factor Activity	51	48	40	39
2	Transporter Activity	117	201	155	168
2	Structural Molecule Activity	35	39	30	26
2	Enzyme Regulator Activity	39	53	42	46
2	Electron Carrier Activity	64	115	82	82
2	Antioxidant Activity	7	8	8	6

## Sheet: Biological_process
Levels	GO_term	Egg	Larvae	Pupae	Adult
2	reproduction	32	27	25	25
2	multi-organism process	10	13	7	11
2	positive regulation of biological process	18	18	15	16
2	developmental process	93	103	86	75
2	cellular process	2388	2712	2196	2137
2	multicellular organismal process	96	112	104	83
2	pigmentation			2
2	growth	19	13	12	17
2	signaling	227	277	235	238
2	viral reproduction	5	4	6	3
2	negative regulation of biological process	40	37	37	27
2	biological regulation	486	536	459	460
2	metabolic process	2713	3140	2458	2346
2	death	16	22	15	8
2	reproductive process	32	27	25	25
2	immune system process	13	16	7	9
2	regulation of biological process	460	504	434	429
2	cellular component organization or biogenesis	213	228	182	171
2	establishment of localization	411	588	456	466
2	carbon utilization			2
2	rhythmic process	3	2	6	2
2	cell proliferation	5	10	9	12
2	response to stimulus	344	394	334	331
2	biological adhesion	25	32	26	28
2	localization	424	604	470	473
2	locomotion	12	15	12	3

## Sheet: Cellular_component
Levels	GO_term	Egg	Larvae	Pupae	Adult
2	synapse part	14	17	19	23
2	extracellular region part	41	54	43	41
2	organelle	986	1014	829	802
2	cell part	2053	2294	1874	1851
2	membrane-enclosed lumen	84	76	76	60
2	synapse	14	22	21	25
2	extracellular region	90	111	81	78
2	cell junction	15	21	20	21
2	macromolecular complex	584	596	526	494
2	cell	2053	2294	1874	1851
2	organelle part	404	413	360	335
