# Supplementary material for: Discovery of Chemosensory Genes in the Oriental Fruit Fly, Bactrocera dorsalis
Source: PLoS One. 2015 Jun 12;10(6):e0129794. doi: 10.1371/journal.pone.0129794 (PMC4466378; doi:10.1371/journal.pone.0129794)
Supplement: S5 Table — (XLSX) [file pone.0129794.s005.xlsx]

## Sheet: Sheet1
S5 Table. List of B. dorsalis chemosensory genes putatively involved in odorant binding.
Name	Accession	ORF	Peptide signal	Conservedcysteine spacingSignal peptide	Subfamily	Blastx best hit	e -value	Identity/ positives (%)
	Number	Size(aa)				Reference/Sequence name/species
OBPs
BdorOBPlush	KP743680	145	1-22	27-3-41-10-8	Classic	ref|XP_004522281.1|general odorant-binding protein lush-like [Ceratitiscapitata]	6e-87	84/90
BdorOBP8a	KP743681	159	1-25	30-38-12-5	Minus-C	gb|AGS08183.1|odorant binding protein 1 [Bactroceradorsalis]	5e-102	99/99
BdorOBP19a	KP743682	148	1-26	27-3-40-10-8	Classic	ref|XP_004525026.1|general odorant-binding protein 19a-like [Ceratitiscapitata]	1e-75	75/88
BdorOBP19b	KP743683	154	1-22	24-3-41-12-8	Classic	ref|XP_004525027.1|uncharacterized protein LOC101459897 [Ceratitiscapitata]	5e-51	57/71
BdorOBP19c	KP743684	184	1-24	26-3-43-9-8	Classic	ref|XP_004525028.1|uncharacterized protein LOC101460065 [Ceratitiscapitata]	3e-88	71/83
BdorOBP19d-1	KP743685	141	1-20	26-3-43-9-8	Classic	ref|XP_004525035.1|pheromone-binding protein-related protein 2-like [Ceratitiscapitata]	1e-56	65/77
BdorOBP19d-2	KP743686	144	1-20	26-3-43-9-8	Classic	ref|XP_004525140.1|pheromone-binding protein-related protein 2-like [Ceratitiscapitata]	1e-27	44/59
BdorOBP19d-3	KP743687	157	1-25	33-3-41-10-8	Classic	ref|XP_004525139.1|uncharacterized protein LOC101448620 [Ceratitiscapitata]	6e-69	72/86
BdorOBP28a	KP743688	147	1-20	26-3-43-9-8	Classic	ref|XP_004525016.1|pheromone-binding protein-related protein 5-like [Ceratitiscapitata]	4e-80	79/88
BdorOBP44a	KP743689	143	1-18	26-3-39-10-8	Classic	ref|XP_004535942.1|general odorant-binding protein 99a-like [Ceratitiscapitata]	6e-83	97/98
BdorOBP50c	KP743690	250	1-18	10-0-19-17-11-3-43-21-9-8-10	Plus-C	ref|XP_004522983.1|uncharacterized protein LOC101461967 [Ceratitiscapitata]	7e-131	76/85
BdorOBP50e	KP743691	209	1-20	11-0-13-31-3-43-27-9-8-10-9	Plus-C	ref|XP_004533835.1|uncharacterized protein LOC101449472 [Ceratitiscapitata]	4e-61	57/67
BdorOBP56a	KP743692	165	1-16	41-27-3-37-8-8	Atypical	ref|XP_004517901.1|pheromone-binding protein-related protein 6-like [Ceratitiscapitata]	1e-104	89/94
BdorOBP56d-1	KP743693	138	1-18	27-3-37-8-8	Classic	gb|AGS08185.1|odorant binding protein 3 [Bactroceradorsalis]	3e-78	100/100
BdorOBP56d-2	KP743694	138	1-18	27-3-37-8-8	Classic	gb|AGS08184.1|odorant binding protein 2 [Bactroceradorsalis]	2e-78	100/100
BdorOBP56e	KP743695	134	-	27-3-37-8-8	Classic	ref|XP_004517904.1|Lengthgeneral odorant-binding protein 56d-like [Ceratitiscapitata]	3e-48	61/73
BdorOBP56h	KP743696	136	1-19	29-3-41-8-8	Classic	ref|XP_004517804.1|general odorant-binding protein 56h-like [Ceratitiscapitata]	1e-65	71/92
BdorOBP57c	KP743697	184	-	28-3-35-10-8	Classic	ref|XP_004522856.1|general odorant-binding protein 57c-like [Ceratitiscapitata]	3e-65	66/79
BdorOBP69a	KP743698	147	-	27-3-37-8-8	Classic	emb|CDJ79886.1|odorant binding protein OBP69a [Ceratitiscapitata]	1e-72	69/85
BdorOBP83a-1	KP743699	155	1-31	26-3-37-8-8	Classic	ref|XP_004523445.1|pheromone-binding protein-related protein 3-like [Ceratitiscapitata]	1e-99	90/95
BdorOBP83a-2	KP743700	148	1-23	26-3-37-8-8	Classic	gb|AGO28153.1|odorant binding protein 2 [Bactroceradorsalis]	9e-87	99/99
BdorOBP83cd	KP743701	240	1-19	29-3-31-10-8-28-25-3-35-9-8	Dimer	ref|XP_004523509.1|uncharacterized protein LOC101459207 [Ceratitiscapitata]	1e-124	76/90
BdorOBP83ef	KP743702	274	1-24	28-3-31-11-8-17-24-3-35-12-8	Dimer	gb|AGS08190.1|odorant binding protein 8 [Bactroceradorsalis]	0	99/99
BdorOBP83g	KP743703	142	1-17	26-3-40-10-8	Classic	gb|AGS08189.1|odorant binding protein 7 [Bactroceradorsalis]	1e-91	100/100
BdorOBP84a-1	KP743704	167	1-24	29-3-32-8-1-8	Classic	ref|XP_005185930.1|pheromone-binding protein-related protein 4-like [Muscadomestica]	4e-47	57/77
BdorOBP84a-2	KP743705	170	1-25	22-29-3-32-10-8-9	Atypical	ref|XP_004529369.1|pheromone-binding protein-related protein 4-like [Ceratitiscapitata]	2e-66	61/76
BdorOBP99a	KP743706	151	1-19	26-3-40-9-8	Classic	ref|XP_004521183.1|general odorant-binding protein 99b-like [Ceratitiscapitata]	3e-66	70/78
BdorOBP99c-1	KP743707	149	1-16	30-8-29-19	Minus-C	gb|AGS08192.1|odorant binding protein 10 [Bactroceradorsalis]	3e-93	100/100
BdorOBP99c-2	KP743708	144	1-16	30-8-29-19	Minus-C	gb|AGS08192.1|odorant binding protein 10 [Bactroceradorsalis]	5e-76	77/88
BdorOBP99c-3	KP743709	149	1-16	30-13-24-19	Minus-C	gb|AGS08192.1|odorant binding protein 10 [Bactroceradorsalis]	1e-74	72/83
BdorOBP99c-4	KP743710	143	1-18	30-38-12-5	Minus-C	gb|AGS08192.1|odorant binding protein 10 [Bactroceradorsalis]	1e-22	41/62
CSPs
BdorCSP1	KP743659	120	1-18	6-18-2		ref|XP_004527487.1|ejaculatory bulb-specific protein 3-like [Ceratitiscapitata]	1e-63	83/88
BdorCSP2	KP743660	127	1-18	6-18-2		ref|XP_004536818.1|ejaculatory bulb-specific protein 3-like isoform X1 [Ceratitiscapitata]	2e-69	92/93
BdorCSP3	KP743661	156	1-22	6-18-2		gb|AGS42236.1|chemosensory protein [Bactroceradorsalis]	3e-88	98/98
BdorCSP4	KP743662	111	1-26	6-18-2		ref|XP_004536817.1| uncharacterized protein LOC101457880 [Ceratitiscapitata]	1e-62	85/92
