# Supplementary material for: Discovery of Chemosensory Genes in the Oriental Fruit Fly, Bactrocera dorsalis
Source: PLoS One. 2015 Jun 12;10(6):e0129794. doi: 10.1371/journal.pone.0129794 (PMC4466378; doi:10.1371/journal.pone.0129794)
Supplement: S6 Table — (XLSX) [file pone.0129794.s006.xlsx]

## Sheet: Sheet1
S6 Table. List of B. dorsalis chemosensory genes putatively involved in chemosensory reception.
Name	Accession	ORF	TM nb	Blastx best hit	e -value	Identity/ positives (%)	Pfam family
	Number	Size (aa)		Reference/Sequence name/species
ORs							7tm Odorant receptor
BdorORCO	KP743711	473	7	gb|ACC86853.1|odorant receptor Or83b [Bactroceradorsalis]	0	100/100	7tm Odorant receptor
BdorOR7a-1	KP743712	394	7	ref|XP_004521318.1|putative odorant receptor 7a-like [Ceratitiscapitata]	0	70/82	7tm Odorant receptor
BdorOR7a-2	KP743713	446	6	ref|XP_004531171.1|putative odorant receptor 42a-like [Ceratitiscapitata]	0	72/86	7tm Odorant receptor
BdorOR7a-3	KP743714	398	4	ref|XP_004535437.1|odorant receptor 43b-like [Ceratitiscapitata]	3e-145	53/70	7tm Odorant receptor
BdorOR7a-4	KP743715	394	6	ref|XP_004536508.1|putative odorant receptor 7a-like [Ceratitiscapitata]	0	91/94	7tm Odorant receptor
BdorOR7a-5	KP743716	400	4	ref|XP_004535437.1|odorant receptor 43b-like [Ceratitiscapitata]	5e-157	54/72	7tm Odorant receptor
BdorOR13a	KP743717	441	6	ref|XP_004529819.1|putative odorant receptor 13a-like [Ceratitiscapitata]	0	82/89	7tm Odorant receptor
BdorOR35a	KP743718	417	5	ref|XP_004537766.1|putative odorant receptor 13a-like [Ceratitiscapitata]	1e-143	78/87	7tm Odorant receptor
BdorOR43a-1	KP743719	378	6	ref|XP_004533817.1|odorant receptor 43a-like [Ceratitiscapitata]	0	80/91	7tm Odorant receptor
BdorOR43a-2	KP743720	375	6	ref|XP_005186825.1|odorant receptor Or2-like [Muscadomestica]	2e-53	34/59	7tm Odorant receptor
BdorOR43b	KP743721	337	4	ref|XP_004535438.1|putative odorant receptor 7a-like [Ceratitiscapitata]	7e-116	54/70	7tm Odorant receptor
BdorOR45a	KP743722	365	6	ref|XP_004534467.1|putative odorant receptor 45a-like [Ceratitiscapitata]	0	79/88	7tm Odorant receptor
BdorOR49b-1	KP743723	371	6	ref|XP_004526558.1|odorant receptor 49b-like [Ceratitiscapitata]	0	94/96	7tm Odorant receptor
BdorOR49b-2	KP743724	334	4	ref|XP_004527044.1|putative odorant receptor 30a-like [Ceratitiscapitata]	2e-70	40/55	7tm Odorant receptor
BdorOR59a	KP743725	388	5	gb|AID61217.1|odorant receptor [Calliphorastygia]	3e-134	51/69	7tm Odorant receptor
BdorOR63a-1	KP743726	415	5	ref|XP_005178182.1|putative odorant receptor 63a-like [Muscadomestica]	3e-129	46/69	7tm Odorant receptor
BdorOR63a-2	KP743727	417	7	ref|XP_005178182.1|putative odorant receptor 63a-like [Muscadomestica]	3e-111	44/65	7tm Odorant receptor
BdorOR67c	KP743728	405	6	ref|XP_004535566.1|uncharacterized protein LOC101461468 [Ceratitiscapitata]	0	70/83	7tm Odorant receptor
BdorOR67d	KP743729	388	6	ref|XP_004533437.1|putative odorant receptor 67d-like [Ceratitiscapitata]	2e-152	71/86	7tm Odorant receptor
BdorOR69a	KP743730	414	6	ref|XP_004530619.1|putative odorant receptor 69a, isoform B-like [Ceratitiscapitata]	0	77/86	7tm Odorant receptor
BdorOR74a	KP743731	414	5	ref|XP_004520354.1|putative odorant receptor 74a-like [Ceratitiscapitata]	0	84/93	7tm Odorant receptor
BdorOR88a	KP743732	414	8	ref|XP_004536014.1|putative odorant receptor 88a-like [Ceratitiscapitata]	0	61/78	7tm Odorant receptor
BdorOR94b	KP743733	396	6	ref|XP_002032283.1|GM26477 [Drosophila sechellia]	2e-98	42/62	7tm Odorant receptor
IRs
BdorIR40a	KP743669	383	1	ref|XP_004534480.1|uncharacterized protein LOC101452015 [Ceratitiscapitata]	0	84/89	Ligand-gated ion channel
BdorIR41a	KP743670	677	3	gb|AID61276.1|ionotropic receptor [Calliphorastygia]	0	50/69	Ligand-gated ion channel
BdorIR75d	KP743671	721	3	ref|XP_004530615.1|uncharacterized protein LOC101453881 [Ceratitiscapitata]	0	79/87	Ligand-gated ion channel
BdorIR76b	KP743672	659	4	ref|XP_004522478.1|glutamate receptor ionotropic, delta-1-like [Ceratitiscapitata]	0	88/91	Ligand-gated ion channel
BdorIR84a	KP743673	514	4	ref|XP_004518364.1|uncharacterized protein LOC101458964 [Ceratitiscapitata]	0	72/84	Ligand-gated ion channel
BdorIR92a	KP743674	718	2	ref|XP_004530758.1|uncharacterized protein LOC101461219 [Ceratitiscapitata]	0	72/79	Ligand-gated ion channel
BdorIR100a	KP743675	485	3	ref|XP_002054443.1|GJ24458 [Drosophila virilis]	1e-151	50/69	Ligand-gated ion channel
BdorCG11155	KP743676	601	1	ref|XP_004521947.1|glutamate receptor ionotropic, kainate 2-like isoform X1 [Ceratitiscapitata]	0	71/82	Ligand-gated ion channel
BdorCG5621	KP743677	927	4	ref|XP_004531081.1|glutamate receptor ionotropic, kainate 2-like [Ceratitiscapitata]	0	92/96	Ligand-gated ion channel
BdorGluRIIC	KP743678	921	5	ref|XP_004537774.1|glutamate receptor ionotropic, kainate 2-like [Ceratitiscapitata]	0	74/85	Ligand-gated ion channel
BdorGluRIID	KP743679	906	4	ref|XP_004523576.1|glutamate receptor ionotropic, kainate 2-like [Ceratitiscapitata]	0	80/89	Ligand-gated ion channel
GRs
BdorGr5a	KP743663	496	8	ref|XP_004531640.1|gustatory receptor 5a for trehalose-like [Ceratitiscapitata]	0	85/92	7tm Chemosensory receptor
BdorGr21a	KP743664	456	6	ref|XP_004517826.1|gustatory and odorant receptor 21a-like [Ceratitiscapitata]	0	96/98	7tm Chemosensory receptor
BdorGr28b	KP743665	378	6	ref|NP_995642.1|gustatory receptor 28b, isoform C [Drosophila melanogaster]	9e-143	57/73	7tm Chemosensory receptor
BdorGr32a	KP743666	370	4	ref|XP_004526692.1|putative gustatory receptor 32a-like [Ceratitiscapitata]	2e-177	72/82	7tm Chemosensory receptor
BdorGr63a	KP743667	386	7	ref|XP_004524608.1|gustatory and odorant receptor 63a-like [Ceratitiscapitata]	0	89/94	7tm Chemosensory receptor
BdorGr68a	KP743668	434	6	ref|XP_004533388.1|putative gustatory receptor 32a-like [Ceratitiscapitata]	4e-97	44/62	7tm Chemosensory receptor
SNMPs
BdorSNMP1-1	KP743734	535	2	ref|XP_004519545.1|sensory neuron membrane protein 1-like [Ceratitiscapitata]	0	86/93	CD36 family
BdorSNMP1-2	KP743735	496	2	ref|XP_004537631.1|sensory neuron membrane protein 1-like [Ceratitiscapitata]	0	91/96	CD36 family
BdorSNMP2	KP743736	511	2	ref|XP_004525758.1|sensory neuron membrane protein 2-like [Ceratitiscapitata]	0	89/90	CD36 family
