# Supplementary material for: Discovery of Chemosensory Genes in the Oriental Fruit Fly, Bactrocera dorsalis
Source: PLoS One. 2015 Jun 12;10(6):e0129794. doi: 10.1371/journal.pone.0129794 (PMC4466378; doi:10.1371/journal.pone.0129794)
Supplement: S7 Table — (XLSX) [file pone.0129794.s007.xlsx]

## Sheet: OBPs
	Eggs	RPKM	Larvae	RPKM	Pupae	RPKM	Adult	RPKM
BdorOBPlush			b_isotig03285	115.75	c_isotig03070	428.466	d_isotig01462	213.082
BdorOBP8a			b_isotig02621	167.054	c_isotig01457	219.079	d_isotig02657	248.597
BdorOBP19a			b_isotig03662	156.587	c_isotig01529	560.123	d_isotig03675	823.881
BdorOBP19b			b_isotig18642	32.9837	c_G8D71ZQ02I8ZNL	16.644	d_G8JPHLZ02IK1PU	27.7295
BdorOBP19c			b_isotig03951	16.1136	c_isotig02645	92.6968
BdorOBP19d-1			b_isotig03619	1653.38	c_isotig01974	12398.2	d_isotig02846	1741.25
BdorOBP19d-2			b_isotig04253	1042.85	c_isotig02551	1945.08	d_isotig03737	442.851
BdorOBP19d-3					c_G8D71ZQ02H02NJ	13.9861	d_isotig09226	19.3228
BdorOBP28a			b_isotig07698	67.5532	c_isotig02113	62.7631	d_isotig04151	111.858
BdorOBP44a	a_isotig02359	118.143	b_isotig10111	87.1654	c_isotig01166	647.201	d_isotig00161	984.258
BdorOBP50c	a_G8JPHLZ02FVBD5	9.95264	b_isotig04615	34.1045	c_isotig00663	133.429	d_isotig01571	98.3745
BdorOBP50e					c_isotig01194	99.6774	d_isotig02495	32.433
BdorOBP56a			b_isotig03203	40.3766	c_isotig02249	64.7601	d_G8JPHLZ02G5034	10.3901
BdorOBP56d-1	a_isotig05201	97.07	b_isotig04947	123.358	c_isotig04066	227.56	d_isotig04892	77.1327
BdorOBP56d-2	a_isotig05108	173.88	b_isotig04947	123.358	c_isotig04066	227.56	d_isotig04892	77.1327
BdorOBP56e	a_isotig13244	21.2466	b_isotig06478	87.1488	c_isotig14792	61.4104
BdorOBP56h			b_isotig04243	55.059	c_isotig02663	143.259	d_isotig04307	86.7414
BdorOBP57c			b_isotig00838	87.2737	c_isotig00535	174.047	d_isotig02015	74.7435
BdorOBP69a	a_G8JPHLZ02JTR0B	11.1021	b_isotig01851	77.9703	c_isotig00980	243.702	d_isotig08315	44.951
BdorOBP83a-1			b_isotig03641	193.989	c_isotig00945	335.083	d_isotig03182	29.6964
BdorOBP83a-2			b_isotig03020	558.515	c_isotig01913	2928.14	d_isotig03225	1136.37
BdorOBP83cd	a_isotig00791	51.102	b_isotig04416	11.1694
BdorOBP83ef	a_isotig14073	54.5879	b_isotig10781	26.8834	c_isotig06283	38.622	d_G8JPHLZ02JCRPN	24.9728
BdorOBP83g	a_isotig03932	248.495	b_isotig19466	40.3766	c_isotig04183	81.4127	d_isotig03622	49.9456
BdorOBP84a-1			b_isotig01360	87.6366	c_isotig00673	218.184	d_isotig01545	159.474
BdorOBP84a-2			b_G8D71ZQ02F8YYO	9.46837	c_isotig12489	74.2043	d_isotig10996	41.5606
BdorOBP99a			b_isotig05544	80.1157	c_isotig03480	205.489	d_isotig05637	270.656
BdorOBP99c-1	a_isotig05835	417.389	b_isotig05652	664.074	c_isotig03691	191.839	d_isotig05846	61.2236
BdorOBP99c-2	a_isotig05835	417.389	b_isotig05652	664.074	c_isotig09355	59.199	d_isotig09898	19.6338
BdorOBP99c-3	a_isotig08762	49.2655	b_isotig07341	79.8356
BdorOBP99c-4			b_isotig05603	1858.97	c_isotig03456	5723.67	d_isotig05353	66.87

## Sheet: CSPs
	Eggs	RPKM	Larvae	RPKM	Pupae	RPKM	Adult	RPKM
BdorCSP1	a_isotig06208	339.64	b_isotig03043	439.706	c_isotig04363	124.976	d_isotig06697	73.9099
BdorCSP2	a_isotig04498	310.19	b_isotig04001	867.349	c_isotig02278	3121.31	d_isotig03116	1654.17
BdorCSP3			b_isotig03378	215.696	c_isotig02098	1267.63	d_isotig00010	5766.57
BdorCSP4	a_isotig07874	23.6949	b_G8D71ZQ02F29F2	10.9092	c_isotig04601	139.189	d_isotig06937	142.905

## Sheet: ORs
	Eggs	RPKM	Larvae	RPKM	Pupae	RPKM	Adult	RPKM
BdorORCO							d_isotig01092	89.0462
BdorOR7a-1							d_G8JPHLZ02IJM7D	11.2083
BdorOR7a-2			b_G8D71ZQ02HQJ87	13.8298			d_G8JPHLZ02IPM3C	10.4409
BdorOR7a-3			b_G8D71ZQ02HF9M3	9.31768			d_isotig09567	19.064
BdorOR7a-4					c_G8D71ZQ02I6DAN	20.3145	d_G8JPHLZ02IEY7X	10.866
BdorOR7a-5			b_G8D71ZQ02H789H	10.0079			d_G8JPHLZ02HTRZP	9.6179
BdorOR13a					c_isotig07055	26.7135
BdorOR35a					c_G8D71ZQ02HWPSV	12.4249	d_G8JPHLZ02IM5MV	10.0243
BdorOR43a-1			b_isotig10961	27.0213	c_G8D71ZQ02G2Q1U	16.4391
BdorOR43a-2							d_isotig02812	40.0166
BdorOR43b	a_G8JPHLZ02GE3ZM	9.03955			c_G8D71ZQ02IA1F1	16.4391	d_G8JPHLZ02G1KO7	74.9184
BdorOR45a			b_G8D71ZQ02IPP43	7.82353	c_isotig10879	32.9797	d_isotig06396	24.7317
BdorOR49b-1					c_isotig07076	80.3415	d_isotig04139	32.8488
BdorOR49b-2					c_G8D71ZQ02FP5PP	20.7887
BdorOR59a							d_G8JPHLZ02HPAC9	13.2619
BdorOR63a-1			b_isotig05461	12.2396			d_isotig10504	30.2147
BdorOR63a-2			b_G8D71ZQ02GS4BY	15.682	c_isotig11162	34.2481
BdorOR67c	a_isotig10408	17.5557	b_G8D71ZQ02GRY6U	14.0511
BdorOR67d							d_isotig13673	43.7237
BdorOR69a					c_isotig10130	46.7292	d_G8JPHLZ02JZ8B8	10.4665
BdorOR74a							d_isotig12452	35.0028
BdorOR88a			b_G8D71ZQ02GS5NX	12.9146	c_isotig02732	25.8102	d_isotig06525	56.8297
BdorOR94b							d_G8JPHLZ02JG3KI	9.908

## Sheet: IRs
	Eggs	RPKM	Larvae	RPKM	Pupae	RPKM	Adult	RPKM
BdorIR40a							d_G8JPHLZ02JQYR7	10.0479
BdorIR41a			b_G8D71ZQ02FSD4W	10.6447			d_isotig12942	25.6477
BdorIR75d							d_G8JPHLZ02I98AG	8.37323
BdorIR76b			b_isotig11174	63.703	c_isotig06418	25.9355	d_G8JPHLZ02GGYRW	8.64443
BdorIR84a							d_G8JPHLZ02H3I66	11.5104
BdorIR92a			b_G8D71ZQ02GII08	11.5173	c_G8D71ZQ02GQWMC	18.6157	d_isotig12062	22.7752
BdorIR100a					c_G8D71ZQ02F4XGV	12.2821
BdorCG11155	a_G8JPHLZ02G7T3E	12.8379	b_G8D71ZQ02HKXSB	11.7484	c_isotig00787	133.423	d_G8JPHLZ02IEL73	10.5181
BdorCG5621			b_isotig05312	24.1843			d_isotig07994	52.9382
BdorGluRIIC							d_G8JPHLZ02FOIRN	12.5969
BdorGluRIID	a_isotig07882	23.7424	b_G8D71ZQ02INX72	8.65213	c_G8D71ZQ02JBZEA	61.4104	d_isotig10609	30.2861

## Sheet: GRs
	Eggs	RPKM	Larvae	RPKM	Pupae	RPKM	Adult	RPKM
BdorGR5a			b_isotig14175	82.6533
BdorGR28b							d_isotig10416	69.8421
BdorGR32a-1	a_G8JPHLZ02H7JSU	8.10956	b_isotig15607	22.8102			d_G8JPHLZ02IQPMF	10.4923
BdorGR32a-2					c_G8D71ZQ02FR4VT	40.1707
BdorGR21a			b_isotig11975	38.1822	c_isotig03661	19.2184	d_G8JPHLZ02IHQ4X	9.42681
BdorGR63a							d_isotig08843	55.3393

## Sheet: SNMPs
	Eggs	RPKM	Larvae	RPKM	Pupae	RPKM	Adult	RPKM
BdorSNMP1-1			b_isotig14769	42.8386	c_G8D71ZQ02JV43T	12.4249	d_isotig00924	61.8891
BdorSNMP1-2			b_G8D71ZQ02FVHP3	13.9951			d_G8JPHLZ02HPNR4	9.72744
BdorSNMP2			b_G8D71ZQ02JYSDM	14.6365
